# Supplementary material for: Synthesis of NIR-II Absorbing Gelatin Stabilized Gold Nanorods and Its Photothermal Therapy Application against Fibroblast Histiocytoma Cells
Source: Pharmaceuticals (Basel). 2021 Nov 9;14(11):1137. doi: 10.3390/ph14111137 (PMC8625232; doi:10.3390/ph14111137)
Supplement: Supplementary file 1 [file pharmaceuticals-14-01137-s001.zip]

Archive with 1 entries (1 files):
- pharmaceuticals-1441581-supplementary.pdf
